# Supplementary material for: Highly Pathogenic Avian Influenza A(H5N1) from Wild Birds, Poultry, and Mammals, Peru
Source: Emerg Infect Dis. 2023 Dec;29(12):2572–6. doi: 10.3201/eid2912.230505 (PMC10683826; doi:10.3201/eid2912.230505)
Supplement: Appendix — Additional information for highly pathogenic avian influenza A(H5N1) from wild birds, poultry, and mammals, Peru [file 23-0505-Techapp-s1.xlsx]

## Sheet: Appendix Table 1
Article DOI: https://doi.org/10.3201/eid2912.230505
EID cannot ensure accessibility for supplementary materials supplied by authors.
Readers who have difficulty accessing supplementary content should contact the authors for assistance.
Highly Pathogenic Avian Influenza A(H5N1) from Wild Birds, Poultry, and Mammals, Peru
Appendix Table 1. Samples from Peru sequenced in this study*
Sample no.	Sample code	Ct value	Collection date	Department	Animal	Species	Sample type	Symptomatic animal	Activity
1	AIS0538	14.5	2022-11-10	Piura	Peruvian pelican	Pelecanus thagus	Lung and tracheal tissue	Yes	Outbreak country surveillance
2	AIS0539	27	2022-11-18	Lambayeque	Domesticated bird	Gallus gallus domesticus	Tracheal swab	Yes	Outbreak country surveillance
3	AIS0540	25	2022-11-28	Lima	Domesticated bird	Gallus gallus domesticus	Tracheal swab	Yes	Outbreak country surveillance
4	AIS0541	25	2022-11-16	Lambayeque	Peruvian pelican	Pelecanus Thagus	Tracheal swab	Yes	Outbreak country surveillance
5	AIS0542	20.1	2022-12-01	Lima	Domesticated bird	Gallus gallus domesticus	Tracheal swab	Yes	Outbreak country surveillance
6	AIS0543	21.2	2022-12-01	Lima	Domesticated bird	Gallus gallus domesticus	Tracheal swab	Yes	Outbreak country surveillance
7	AIS0544	21.9	2022-12-03	La Libertad	Domesticated bird	Gallus gallus domesticus	Tracheal swab	Yes	Outbreak country surveillance
8	AIS0545	27.8	2022-12-03	La Libertad	Domesticated bird	Gallus gallus domesticus	Tracheal tissue	Yes	Outbreak country surveillance
9	AIS0546	26.8	2022-12-18	Lima	Domesticated bird	Gallus gallus domesticus	Tracheal swab	Yes	Outbreak country surveillance
10	AIS0547	26.2	2022-12-28	Lima	Domesticated bird	Gallus gallus domesticus	Tracheal tissue	Yes	Outbreak country surveillance
11	AIS0548	24.3	2022-12-22	Lima	Domesticated bird	Gallus gallus domesticus	Tracheal swab	Yes	Outbreak country surveillance
12	AIS0549	22.8	2022-12-22	Lima	Domesticated bird	Gallus gallus domesticus	Tracheal tissue	Yes	Outbreak country surveillance
13	AIS0550	25	2022-12-12	Lima	Domesticated bird	Gallus gallus domesticus	Tracheal swab	Yes	Outbreak country surveillance
14	AIS0551	25	2022-12-12	Lima	Domesticated bird	Gallus gallus domesticus	Tracheal tissue	Yes	Outbreak country surveillance
15	AIS0554	13.9	2023-02-01	Junin	Lion	Panthera Leo	Lung and tracheal tissue	Yes	Outbreak country surveillance
16	AISA0446	27.3	2022-11-22	Callao	Neotropic cormorans	Phalacrocorax brasilianus	Enviromental (feces)	No	NAMRU SOUTH surveillance
17	AISA0451	30	2022-11-22	Callao	Neotropic cormorans	Phalacrocorax brasilianus	Enviromental (feces)	No	NAMRU SOUTH surveillance
18	AISA0464	24.8	2022-11-22	Callao	Peruvian pelicans	Pelecanus thagus	Enviromental (feces)	No	NAMRU SOUTH surveillance
*Ct, cycle threshold; NAMRU SOUTH, Naval Medical Research Unit SOUTH

## Sheet: Appendix Table 2
Appendix Table 2. List of strains from South America included in the amino acid comparison and molecular markers analysis*
Accession number	Virus name	Country	Animal
EPI_ISL_16013752	A/Pelican/Venezuela/Pel3/2022	Venezuela	Wild bird
EPI_ISL_16013753	A/Pelican/Venezuela/Pel4/2022	Venezuela	Wild bird
EPI_ISL_16854398	A/Pelecanus_occidentalis/Venezuela/3S5/2022	Venezuela	Wild bird
EPI_ISL_16854406	A/Pelecanus_occidentalis/Venezuela/4S5/2022	Venezuela	Wild bird
EPI_ISL_16631973	A/Pelican/Venezuela/Inf9/2022	Venezuela	Wild bird
EPI_ISL_17353507	A/chicken/Bolivar/ICA-3500/2022	Colombia	Poultry
EPI_ISL_17353510	A/chicken/Cordoba/ICA-3499/2022	Colombia	Poultry
EPI_ISL_17353838	A/chicken/Magdalena/ICA-3503/2022	Colombia	Poultry
EPI_ISL_17353508	A/chicken/Choco/ICA-3502/2022	Colombia	Poultry
EPI_ISL_17353509	A/chicken/Choco/ICA-3504/2022	Colombia	Poultry
EPI_ISL_17353839	A/duck/Choco/ICA-3501/2022	Colombia	Poultry
EPI_ISL_17973443	A/wildbird/Ecuador/IC03-4587/2023	Ecuador	Wild bird
EPI_ISL_17973458	A/wildbird/Ecuador/IC06-4590/2023	Ecuador	Wild bird
EPI_ISL_16161673	A/chicken/Ecuador/03/2022	Ecuador	Poultry
EPI_ISL_16161675	A/chicken/Ecuador/04/2022	Ecuador	Poultry
EPI_ISL_16157545	A/chicken/Ecuador/02/2022	Ecuador	Poultry
EPI_ISL_17477220	A/gull/Peru/A102/2022	Peru	Wild bird
EPI_ISL_17477222	A/gull/Peru/A267/2022	Peru	Wild bird
EPI_ISL_17477223	A/falcon/Peru/A273/2022	Peru	Wild bird
EPI_ISL_17526122	A/owl/Peru/A293/2022	Peru	Wild bird
EPI_ISL_17660073	A/owl/Peru/23-005629-001-original/2022	Peru	Wild bird
EPI_ISL_17660074	A/brown_booby/Peru/23-005629-003-original/2022	Peru	Wild bird
EPI_ISL_17777525	A/peruvian_booby/Peru/LIM-INS-004/2023	Peru	Wild bird
EPI_ISL_17777526	A/peruvian_booby/Peru/LIM-INS-005/2023	Peru	Wild bird
EPI_ISL_17777529	A/peruvian_booby/Peru/CAL-INS-008/2023	Peru	Wild bird
EPI_ISL_17777528	A/peruvian_booby/Peru/CAL-INS-007/2023	Peru	Wild bird
EPI_ISL_17777533	A/peruvian_booby/Peru/LIM-INS-012/2023	Peru	Wild bird
EPI_ISL_17777527	A/gull/Peru/LIM-INS-006/2023	Peru	Wild bird
EPI_ISL_17805997	A/avian/Peru/AISA0446/2022	Peru	Wild bird
EPI_ISL_17805998	A/avian/Peru/AISA0451/2022	Peru	Wild bird
EPI_ISL_17777530	A/guanay_cormorant/Peru/CAL-INS-009/2023	Peru	Wild bird
EPI_ISL_16249274	A/pelican/Peru/PIU-INS-001/2022	Peru	Wild bird
EPI_ISL_17806000	A/pelican/Peru/AIS0538/2022	Peru	Wild bird
EPI_ISL_17806002	A/pelican/Peru/AIS0541/2022	Peru	Wild bird
EPI_ISL_17806003	A/pelican/Peru/AISA0464/2022	Peru	Wild bird
EPI_ISL_17099964	A/Pelecanus/Peru/VFAR-140/2022	Peru	Wild bird
EPI_ISL_17165223	A/Pelecanus/Peru/VFAR-140/2022	Peru	Wild bird
EPI_ISL_17477219	A/pelican/Peru/A074/2022	Peru	Wild bird
EPI_ISL_17477221	A/pelican/Peru/A106/2022	Peru	Wild bird
EPI_ISL_17660070	A/chicken/Peru/23-005607-001-original/2022	Peru	Wild bird
EPI_ISL_16249681	A/chicken/Peru/LAM-INS-002/2022	Peru	Poultry
EPI_ISL_16249730	A/chicken/Peru/LIM-INS-003/2022	Peru	Poultry
EPI_ISL_17660071	A/chicken/Peru/23-005607-002-original/2022	Peru	Poultry
EPI_ISL_17660072	A/chicken/Peru/23-005607-003-original/2022	Peru	Poultry
EPI_ISL_17805986	A/chicken/Peru/AIS0546/2022	Peru	Poultry
EPI_ISL_17805987	A/chicken/Peru/AIS0539/2022	Peru	Poultry
EPI_ISL_17805988	A/chicken/Peru/AIS0540/2022	Peru	Poultry
EPI_ISL_17805989	A/chicken/Peru/AIS0542/2022	Peru	Poultry
EPI_ISL_17805990	A/chicken/Peru/AIS0543/2022	Peru	Poultry
EPI_ISL_17805991	A/chicken/Peru/AIS0544/2022	Peru	Poultry
EPI_ISL_17805992	A/chicken/Peru/AIS0545/2022	Peru	Poultry
EPI_ISL_17805993	A/chicken/Peru/AIS0547/2022	Peru	Poultry
EPI_ISL_17805994	A/chicken/Peru/AIS0548/2022	Peru	Poultry
EPI_ISL_17805995	A/chicken/Peru/AIS0550/2022	Peru	Poultry
EPI_ISL_17805996	A/chicken/Peru/AIS0549/2022	Peru	Poultry
EPI_ISL_17806001	A/chicken/Peru/AIS0551/2022	Peru	Poultry
EPI_ISL_17777531	A/sea_lion/Peru/TAC-INS-010/2023	Peru	Mammal
EPI_ISL_17777532	A/sea_lion/Peru/TAC-INS-011/2023	Peru	Mammal
EPI_ISL_17805999	A/lion/Peru/AIS0554/2023	Peru	Mammal
EPI_ISL_16891401	A/Peruvian_pelican/Chile/C61740/2022	Chile	Wild bird
EPI_ISL_16891402	A/black_skimmer/Chile/C61962/2022	Chile	Wild bird
EPI_ISL_16891400	A/gray_gull/Chile/C61947/2022	Chile	Wild bird
EPI_ISL_17011956	A/Pelican/Chile/6955-1/2022	Chile	Wild bird
EPI_ISL_17011960	A/Pelican/Chile/7023-1/2022	Chile	Wild bird
EPI_ISL_17011962	A/Pelican/Chile/6618-1/2022	Chile	Wild bird
EPI_ISL_17011959	A/Pelican/Chile/6958-1/2022	Chile	Wild bird
EPI_ISL_17011964	A/Gull/Chile/7023-2/2022	Chile	Wild bird
EPI_ISL_17011958	A/Gull/Chile/7023-3/2022	Chile	Wild bird
EPI_ISL_17011961	A/Pelican/Chile/6618-2/2022	Chile	Wild bird
EPI_ISL_17011957	A/Pelican/Chile/6955-3/2022	Chile	Wild bird
EPI_ISL_17012018	A/Pelican/Chile/7087-1/2022	Chile	Wild bird
EPI_ISL_17011963	A/Pelican/Chile/6924-1/2022	Chile	Wild bird
EPI_ISL_17468386	A/Chile/25945/2023	Chile	Human
*Accession numbers are from GISAID (https://www.gisaid.org) during 2014–2023 (until July 20, 2023).

## Sheet: Appendix Table 3
Appendix Table 3. Amino acid changes in avian influenza virus proteins among countries in South America
		Polymerase basic 2 protein
Country	Department	108	338	340	452	453	463	464	472	473	539	559	588	616	662
Venezuela		A	A	R	E	T	I	L	E	V	I	T	A	I	N
Colombia	Bolivar	T	V	K	E	P	V	M	E	M	I	T	A	V	T
	Cordoba	T	V	K	E	P	V	M	E	M	I	T	A	V	T
	Magdalena	T	V	K	E	P	V	M	E	M	I	T	A	V	T
	Choco	T	V	R	V/E	P	I	L	D	V	V	N	T	I	T
Ecuador	Manabi	T	V	K	E	P	V	M	E	M	T	T	A	V	T
	Cotopaxi	T	V	K	E	P	V	M	E	M	I	T	A	V	T
Peru		T	V	K	E	P	V	M	E	M	I	T	A	V/I	T
Chile		T	V	K	E	P	V	M	E	M	I	T	A	V	T
		Polymerase basic 1 protein
Country	Department	59	104	172	176	215	264	321	372	375	378	399	429	611	660	678	694	738	741
Venezuela		T	G	D	T	R	E	M	I	N	L	G	K	M	I	C	S/N	G/E	S/A
Colombia	Bolivar	S	E	E	K	K	D	M	M	S	L	G	R	L	V	S	N	E	A
	Cordoba	S	E	E	K	K	D	M	M	S	L	G	R	L	V	S	N	E	A
	Magdalena	S	E	E	K	K	D	M	M	S	L	G	R	L	V	S	N	E	A
	Choco	S	E	E	K	R	E	I	M	N	L	G	K	L	V	S	N	E	A
Ecuador	Manabi	S	E	E	K	K	D	M	M	S	M	D	R	L	V	S	N	E	A
	Cotopaxi	S	E	E	K	K	D	M	M	S	L	G	R	L	V	S	N	E	A
Peru		S	E	E	K	K	D	M	M/I	S	M	D/G	R	L	V	S	N	E	A
Chile		S	E	E	K	K	D	M	M	S	M	D	R	L	V	S	N	E	A
		Polymerase basic 1-F2 protein
Country	Department	4	7	8	11	12	14	16	17	18	20	21	22	30	36	42	46	48	49	50	54	55	56	57	58	70	73	75	82	84	90
Venezuela		G	T	Q	Q	S	G	I	N	T	R	R	E	P	T	Y	T	R	A	D	Q	I	A	C	W	G	E	L	S	S	N
Colombia	Bolivar	E	I	P	Q	L	E	I	S	I	K	K	G	L	I	C	M	Q	V	G	R	T	V	S	L	E	K	R	L	N	S
	Cordoba	E	I	P	Q	L	E	I	S	I	K	K	G	L	I	C	M	Q	V	G	R	T	V	S	L	E	K	R	L	N	S
	Magdalena	E	I	P	Q	L	E	T	S	I	K	K	G	L	I	C	M	Q	V	G	R	T	V	S	L	E	K	R	L	N	S
	Choco	E	T	P	R	S	E	I	N	I	K	K	G	L	I	C	M	Q	V	D	R	T	V	S	L	E	K	R	L	N	N
Ecuador	Manabi	E	I	P	Q	L	E	I	S	I	K	K	G	L	I	C	M	Q	V	G	R	T	V	S	L	E	K	R	L	N	S
	Cotopaxi	E	I	P	Q	L	E	I	S	I	K	K	G	L	I	C	M	Q	V	G	R	T	V	S	L	E	K	R	L	N	S
Peru		E	I	P	Q	L	E	I	S	I	K	K	G	L	I	C	M	Q	V	G	R	T	V	S	L	E	K	R	L	N	S
Chile		E	I	P	Q	L	E	I	S	I	K	K	G	L	I	C	M	Q	V	G	R	T	V	S	L	E	K	R	L	N	S
		Polymerase acidic protein
Country	Department	55	57	61	85	150	216	272	337	391	396	400	402	432	441	482	542	543	608	651
Venezuela		D	Q	M	A	F	D	D	A	R	D	S	S	V	V	L	V	L	S	T
Colombia	Bolivar	D	R	M	A	F	D	D	A	R	D	S	S	V	V	L	I	L	S	A
	Cordoba	D	R	M	A	F	D	D	A	R	D	S	S	V	V	L	V	L	S	A
	Magdalena	D	R	M	A	F	D	D	A	R	D	S	S	V	V	L	V	L	S	A
	Choco	D	R	I	T	L	D	E	A	K	D	Q	S	I	M	L	V	I	T	A
Ecuador	Manabi	N	R	M	A	F	D	D	A	R	D	S	S	V	V	M	V	L	S	A
	Cotopaxi	D	R	M	A	F	N	D	T	R	N	S	T	V	V	L	V	L	S	A
Peru		D	Q/R	M	A	F	D/N	D	A	R	D	S	S	V	V	L	V	L	S/T	A
Chile		D	Q	M	A	F	D	D	A	R	D	S	S	V	V	L	V	L	S	A
		Hemagglutinin
Country	Department	10	131	152	171	177	199	230	285	341	351	388
Venezuela		I	L	P	D	K	N	A	V	R	I	K
Colombia	Bolivar	I	Q	P	D	K	N	A	M	K	I	K
	Cordoba	I	Q	P	E	K	N	A	V	K	I	K
	Magdalena	M	Q	S	D	K	N	V	V	K	I	K
	Choco	I	L	P	D	R	S	A	V	K	I	K
Ecuador	Manabi	I	Q	P	D	K	N	A	V	K	I	R
	Cotopaxi	I	Q	P	D	K	N	A	V	K	I	K
Peru		I	Q	P	D	K	N	A	V	K	I/K	K
Chile		I	Q	P	D	K	N	A	V	K	I	K
		Nucleoprotein
Country	Department	230	347	377	423	498	499
Venezuela		F	V	S	A	S	-
Colombia	Bolivar	F	I	S	A	N	-
	Cordoba	F	I	S	A	N	-
	Magdalena	L	I	S	A	N	-
	Choco	F	I	N	T	N	-
Ecuador	Manabi	F	I	S	A	N	-
	Cotopaxi	L	I	S	A	K	G
Peru		L/F	I	S	A	N	-
Chile		L	I	S	A	N	-
		Neuraminidase
Country	Department	269	331	339	253	369	346	7	16	17	19	20	20	36	70	366	445	447
Venezuela		L	R	S	Y	N	V	I	V	I	I	V	I	H	S	S	F	G
Colombia	Bolivar	L	G	S	Y	S	V	T	A	I	I	V	I	H	S	G	F	G
	Cordoba	L	G	S	Y	S	V	I	A	T	I	A	T	R	S	S	F	G
	Magdalena	M	G	S	Y	S	V	I	V	I	I	V	I	H	S	S	C	C
	Choco	L	G	S	S	S	I	I	V	I	I	V	I	H	N	S	F	G
Ecuador	Manabi	M	G	P	Y	S	V	I	V	I	I	V	I	H	S	S	F	G
	Cotopaxi	L	G	S	Y	S	V	I	V	I	T	V	I	H	S	S	F	G
Peru		M	G	P	Y	S	V	I	V	I	I	V	I	H	S	S	F	G
Chile		M	G	P	Y	S	V	I	V	I	I	V	I	H	S	S	F	G
		Matrix protein1		Matrix protein 2
Country	Department	85	87	11	14	19	59	85	96
Venezuela		N	N	T	G	C	L	D	L
Colombia	Bolivar	S	N	T	G	Y	S	G	L
	Cordoba	S	N	T	G	C	L	D	L
	Magdalena	S	N	T	G	C	L	D	L
	Choco	N	N	I	G	Y	L	D	L
Ecuador	Manabi	S	T	T	G	C	L	D	M
	Cotopaxi	S	N	T	E	C	L	D	L
Peru		S	T	T	G	C	L	D	L
Chile		S	T	T	G	C	L	D	L
		Nonstructural protein 1												Nuclear export protein
Country	Department	21	28	76	83	87	116	129	139	162	202	206	223	40	82	111
Venezuela		Q	S	A	S	S	C	T	D	P	T	G	A	L	E	Q
Colombia	Bolivar	R	G	A	S	P	C	I	N	P	A	S	E	L	E	Q
	Cordoba	R	G	A	S	P	C	I	N	P	A	S	E	L	E	Q
	Magdalena	R	G	A	S	P	S	I	N	P	A	S	E	L	E	Q
	Choco	R	G	T	P	S	C	I	D	P	A	S	A	L	G	E/Q
Ecuador	Manabi	R	G	A	S	P	S	I	N	Q	A	S	E	L	E	Q
	Cotopaxi	R	G	A	S	P	C	I	N	P	A	S	E	F	E	Q
Peru		R/Q	G	A	S	P	S	I	N	P	A	S	E	L	E	Q
Chile		R/Q	G	A	S	P	S	I	N	P	A	S	E	L	E	Q
